# Supplementary material for: G Protein-Coupled Receptor–Ligand Pose and Functional Class Prediction
Source: Int J Mol Sci. 2024 Jun 22;25(13):6876. doi: 10.3390/ijms25136876 (PMC11241240; doi:10.3390/ijms25136876)
Supplement: Supplementary file 1 [file ijms-25-06876-s001.zip]

Archive with 3 entries (3 files):
- Szwabowski_IJMS_2024_SupplementalFigures.pdf
- Szwabowski_IJMS_2024_Supplemental_TablesS1_to_S5_References.pdf
- Szwabowski_IJMS_2024_Supplemental_TablesS6_to_S12.pdf
